# Supplementary material for: Influence of a Physiologically Formed Blood Clot on Pre-Osteoblastic Cells Grown on a BMP-7-Coated Nanoporous Titanium Surface
Source: Biomimetics (Basel). 2023 Mar 16;8(1):123. doi: 10.3390/biomimetics8010123 (PMC10046195; doi:10.3390/biomimetics8010123)
Supplement: Supplementary file 1 [file biomimetics-08-00123-s001.zip]

Archive with 1 entries (1 files):
- biomimetics-2235334-supplementary.pdf
